# Supplementary material for: Optimal sequence-based design for multi-antigen HIV-1 vaccines using minimally distant antigens
Source: PLoS Comput Biol. 2022 Oct 31;18(10):e1010624. doi: 10.1371/journal.pcbi.1010624 (PMC9621458; doi:10.1371/journal.pcbi.1010624)
Supplement: S1 File — (TXT) [file pcbi.1010624.s004.txt]

>F1A
MRVRGILRNYQQWWIWGILGFWMLMICNVVGNLWVTVYYGVPVWKEAKTTLFCASDAKAYEKEVHNVWATHACVPTDPNPPEMVLSNVTENFNMWKNDMVDQMHEDMISLWDQSLKPCVKLTPLCVTLNCTNFTSTWTNNDNVNFISEEMKNCSFNATTELRDKKKEVALFYKLDITPPNINSGSYRLINCNTSTITQACPKVSFDPIPIHYCAPAGYAILKCNNKTFNGTGPCNNVSTVQCTHGIKPVVSTQLLLNGSLAEEEIFVRSINLTNNVKTIIVHLNESVDIVCTRPNNNTRKSIRIGPGQTFYATGDIGDIRQAHCKISQSEWNKTLQRVSKKLAEHFPNRTIKFNPSSGGDLEIPTHSFNCRGEFFYCNTSELFNSTYNGNGATNGTNNNDNITLPCRIKQIINMWQEVGRAMYAPPIAGNITCKSNITGLFLTRDGNTSNNNTETFRPRGGEMRDNWRSGLYKYKVVEIKPLGIAPTGAKRRVVEREKRAVGIGAVFLGFLGAAGSTMGAASITLTVQARQLLSGIVQQQSNLLRAIEAQQHMLQLTVWGIKQLQARVLAIERYLKDQQLLGIWGCSGKLICTTAVPWNSSWSNKSQDDIWDNMTWMQWDREISNYTSTIYRLLEESQNQQEKNENDLLALDSWNNLWNWFDITDWLWYIKIFIMIVGGLIGLRIIFAVLSIINRVRQGYSPLSFQSLTPNPRGPDRLGRIEEEGGEQDRDRSIRLVSGFLALAWDDLRDLCLFSYHRLRDFILVTTRTVELLGRRGWEALKYLGSLVQYWGLELKKSAISLLDTLAIATAEGTDRIIELIQRICRAIRNIPRRIRQGFEATLQ
>F1B
MRVRGILRNFQQWWIWGILGFWMLMICNVVGNLWVTVYYGVPVWKEAKTTLFCASDAKAYEKEVHNVWATHACVPTDPNPEMALENVTENFNMWKNDMVDQMHEDIISLWDQSLKPCVKLTPLCVTLDCKSVKNNTDTNNNMNNNIKEEIKNCSFNATTELRDKKKRVYALFYKLDIVPIDNYNNSYLINCNTSTITQACPKVSFDPIPIHYCAPAGYAILKCNNKTFNGTGPCNNVSTVQCTHGIKPVVSVQLLLNGSLAEEEILIRSENLTAKSKTIIVHLNESVEIVCTRPNNNTRKSIRIGPGQTFYTTDIGKIRQAHCISLSKWGNTLQRVSKKLAQHFPNKTIRFPNSGGDLEITNHSFNCRGEFFYCNTSKLFNSNYNTNVNNSKTNSNSTITLPCGIKQIINMWQEEGRAMYAPPIAGNITCKSNITGLILTTDGGNKNNETDVFRPAGGDMRDNWRSNLYKYKVVEIKPLGIAPTTAKRRVVEREKRAVGIGAVFLGFLGAAGSTMGAASITLTVQARQLLSGIVQQQSNLLRAIEAQQHMLQLTVWGIKQLQARVLAIERYLKDQQLLGIWGCSGKLICTTAVPWNPSWSNKSQNDIWQNMTWMQWDRAISNYTNTIYRLLEESQNQQEKNEKDLLALDSWNSLWNWFAITNWLWYIKILIMIVGGLIGLRIIFAVLSIVNRVRQGYSPLSFQTLTPNPMGPDRLGRLEEEGGEQDRDRSMRLVSGFLALAWDDLRSLCLFSYHRLRDFFLVTARAVELLGRRGWEALKYLGSLVQYWGLELKKSAISLLATIAIAVAEGTDRIIELIQRICRAIKNIPRRIRQGFEAALE
>F2A
MRVRGILRNYQQWWIWGILGFWMLMICNVVGNLWVTVYYGVPVWKEAKTTLFCASDAKAYEKEVHNVWATHACVPTDPNPQEMVLENVTENFNMWKNDMVDQMHEDIISLWDQSLKPCVKLTPLCVTLNCTNVNNNSDTNNNTNNNIKEEMKNCSFNATTELRDKGKKVYALFYKLDIGPLDNNNNSYRLINCNTSTITQACPKVSFDPIPIHYCAPAGYAILKCNNKRFNGTGPCNNVSTVQCTHGIKPVVSTQLLLNGSLAEEEIIIRSENLTNNGKTIIVHLNESVEIVCTRPNNNTRKSIRIGPGQTFYATGDIGDIRQAHCNISESKWNKTLQRVSKKLAAHFPNKTIKFNPSSGGDLEITTHSFNCRGEFFYCNTSKLFNSTYNGNGNNNNTNSNSTITLPCRIKQIINMWQEVGRAMYAPPIAGNITCKSNITGLLLTRDGGNNNNNTETFRPGGGDMRDNWRSELYKYKVSEIKPLGIAPTKAKRRVVEREKRAVGIGAVFLGFLGAAGSTMGAASITLTVQARQLLSGIVQQQSNLLRAIEAQQHMLQLTVWGIKQLQARVLAIERYLKDQQLLGIWGCSGKLICTTAVPWNSSWSNKSQDDIWDNMTWMQWDREISNYTNTIYRLLEESQNQQEKNEKDLLALDSWNNLWNWFEITNWLWYIKIFIMIVGGLIGLRIIFAVLSIVNRVRQGYSPLSFQTLTPNPRGPDRLGRIEEEGGEQDRDRSIRLVSGFLALAWDDLRSLCLFSYHRLRDFILVTARAVELLGRRGWEALKYLGSLVQYWGLELKKSAISLLDTIAIAVAEGTDRIIELIQRICRAIRNIPRRIRQGIEAAL
>F2B
MRVRGILRNYQYWWIWGILGFWMLMICNVVGNLWVTVYYGVPVWKEAKTTLFCASDAKAYEKEVHNVWATHACVPTDPNPQEMVLENVTENFNMWKNDMVDQMHEDIISLWDQSLKPCVKLTPLCVTLNCTDVNNNTNTNNTTNNNIKEEMKNCSFNATTELRDKKRKVYALFYKLDIVPLDNSNSSYRLINCNTSTITQACPKVSFDPIPIHYCAPAGYAILKCNNKTFNGTGPCNNVSTVQCTHGIKPVVSTQLLLNGSLAEEEIIIRSENLTNNTKTIIVHLNESVEIVCTRPNNNTRKSIRIGPGQTFYATGDIGDIRQAHCNISESKWNKTLQRVSKKLADHFPNKTIKFNPSSGGDLEITTHSFNCRGEFFYCNTSKLFNSTYNGNGNNNNTNSNSTITLPCRIKQIINMWQEVGRAMYAPPIAGNITCKSNITGLLLTRDSGNKNATETFRPGGGTMRDNWRSELYKYKVVEIKPLGIAPTKAKRRVVEREKRAVGIGAVFLGFLGAAGSTMGAASITLTVQARQLLSGIVQQQSNLLRAIEAQQHMLQLTVWGIKQLQARVLAIERYLKDQQLLGIWGCSGKLICTTVVPWNSSWSNKSRDDIWDNMTWMQWDREISNYTNTIYRLLEESQNQQEKNEKDLLALDSWNNLWNWFDITNWLWYIKIFIMIVGGLIGLRIIFAVLSIVNRVRQGSSPLSFQTLTPNPRGPDRLGRIEEEGGEQDRDRSIRLVSGFLALAWDDLRSLCLFSYHRLRDFILVTARAVELLGRRGWEALKYLGSLVQYWGLELKKSAISLLDTIAIAVAEGTDRIIELIQRICRAIRNIPRRIRQGLEAALK
